# Supplementary material for: Cyclin D mediates tolerance of genome-doubling in cancers with functional p53
Source: Ann Oncol. 2016 Nov 17;28(1):149–56. doi: 10.1093/annonc/mdw612 (PMC5391719; doi:10.1093/annonc/mdw612)
Supplement: Supplementary Data [file mdw612_supp.zip]

Archive with 11 entries (11 files):
- Crockford et al_Materials and Methods.docx
- Crockford et al_Supplementary Figure Legends.docx
- Supp 1.jpg
- Supp 2.jpg
- Supp 3.jpg
- Supp 4.jpg
- Supp 5.jpg
- Supp 6.jpg
- Supp 7.jpg
- Supp 8.jpg
- Supp 9.jpg
